# Supplementary material for: Sunlight exposure and cardiovascular risk factors in the REGARDS study: a cross-sectional split-sample analysis
Source: BMC Neurol. 2014 Jun 19;14:133. doi: 10.1186/1471-2377-14-133 (PMC4075775; doi:10.1186/1471-2377-14-133)
Supplement: Additional file 1: Table S1 — Confounder distributions in exploration (n = 8886) and confirmatory (n = 8887) samples; Provides a table of REGARDS participant baseline characteristics in the exploratory and confirmatory samples. [file 1471-2377-14-133-S1.csv]

Additional file 1: Table S1: Confounder distributions in exploration (n=8886) and confirmatory (n=8887) samples
Characteristic	Exploratory Sample	Confirmatory Sample	P-value
Region at baseline, n (%)
Stroke buckle	1901 (21.4%)	1879 (21.1%)	0.57
Stroke belt (Non-buckle)	3029 (34.1%)	3096 (34.8%)
Non-stroke belt	3956 (44.5%)	3912 (44.0%)
Male, n (%)	3577 (40.3%)	3766 (42.4%)	0.0041
Black, n (%)	3477 (39.1%)	3445 (38.8%)	0.62
Education, n (%)
Less than high school	850 (9.6 %)	835 (9.4 %)
High school graduate	2254 (25.4%)	2210 (24.9%)	0.25
Some college	2359 (26.5%)	2480 (27.9%)
College graduate	3423 (38.5%)	3362 (37.8%)
Income, n (%)
< $20,000	1345 (15.1%)	1375 (15.5%)
$20,000 to $34,000	2121 (23.9%)	2037 (22.9%)	0.67
$35,000 to $74,000	2805 (31.6%)	2842 (32.0%)
> $75,000	1609 (18.1%)	1628 (18.3%)
Missing	1006 (11.3%)	1005 (11.3%)
Age, mean years (SD)	63.9 (9.2)	63.9 (9.1)	0.68
Vitamin D intake, n (%)
1st quartile (0 to 66 IU)	1806 (20.3%)	1775 (20.0%)
2nd quartile (66 to 111 IU)	1781 (20.0%)	1801 (20.3%)	0.95
3rd quartile (111 to 184 IU)	1803 (20.3%)	1779 (20.0%)
4th quartile (185 to 1289 IU)	1785 (20.1%)	1797 (20.2%)
Missing	1711 (19.3%)	1735 (19.5%)
Taking statins, n (%)	2248 (25.3)	2268 (25.5)	0.73
Taking lipid-lowering med, n (%)	2502 (28.2)	2452 (27.6)	0.4
Smoking status, n (%)
Current	1216 (13.7%)	1197 (13.5%)	0.85
Past	3394 (38.2%)	3426 (38.6%)
Never	4276 (48.1%)	4264 (48.0%)
Alcohol Status, n (%)
None	5361 (60.3%)	5352 (60.2%)
Moderate	3154 (35.5%)	3149 (35.4%)
Heavy	371 (4.2 %)	386 (4.3 %)
Exercise Status, n (%)
None	2885 (32.5%)	2779 (31.3%)	0.2
1 to 3 times/week	3354 (37.7%)	3385 (38.1%)
>4 times/week	2647 (29.8%)	2723 (30.6%)
BMI Category, n (%)
<18.5	86 (1.0 %)	90 (1.0 %)
18.5 to 24.9	2104 (23.7%)	2222 (25.0%)	0.22
25 to 29.9	3350 (37.7%)	3306 (37.2%)
>30	3346 (37.7%)	3269 (36.8%)
n=Number; SD=standard deviation; BMI=Body Mass Index
P-values for categorical variables were determined by likelihood-ratio chi-square tests and for continuous variables by ANOVA F-test
