# Supplementary material for: Sunlight exposure and cardiovascular risk factors in the REGARDS study: a cross-sectional split-sample analysis
Source: BMC Neurol. 2014 Jun 19;14:133. doi: 10.1186/1471-2377-14-133 (PMC4075775; doi:10.1186/1471-2377-14-133)
Supplement: Additional file 4: Table S4 — Hazard ratios (95% confidence intervals) for high C-reactive protein associated with residential insolation exposure in exploratory and confirmatory analyses, by race; Provides a table examining the interaction between low insolation exposure and race on high CRP. [file 1471-2377-14-133-S4.csv]

Additional file 4: Table S4: Hazard ratios (95% confidence intervals) for high C-reactive protein associated with residential insolation exposure in exploratory and confirmatory analyses, by race
	No kidney impairment	Kidney impairment	p-value
Low insolation exposure
<5th vs >5th percentile
Exploratory analyses - Unadjusted	1.0 (0.7, 1.4)	0.7 (0.5, 0.9)	0.0447
Exploratory analyses � Fully adjusted	1.1 (0.8, 1.5)	0.8 (0.6, 1.0)	0.1355
Confirmatory analyses - Unadjusted	1.0 (0.7, 1.4)	0.9 (0.7, 1.2)	0.7261
Confirmatory analyses � Fully adjusted	0.9 (0.7, 1.4)	0.9 (0.7, 1.3)	0.9764
Fully adjusted models are adjusted for temperature, age, race, region, gender, education, income, vitamin D intake, , alcohol use, smoking, and body mass index.
Models were adjusted for temperature exposure using a cutoff at the 5th percentile.
